# Supplementary material for: Light-Triggered Catalytic Performance Enhancement Using Magnetic Nanomotor Ensembles
Source: Research (Wash D C). 2020 Jul 8;2020:6380794. doi: 10.34133/2020/6380794 (PMC7366293; doi:10.34133/2020/6380794)
Supplement: Supplementary Materials — Figure S1: NIR absorption spectra of the reaction solution. Figure S2: growing bubbles. Figure S3: UV-vis absorption spectra of the 4-NP solution with time under shaking and strong irradiation. Figure S4: directional motion of MNEs with different pitch angles. Figure S5: torque exerted on the MNE in the yz plane as a function of the pitch angle. Movie S1: discoloration of the reaction solution with 4-NP degraded by the MNEs under a magnetic field and light irradiation. Movie S2: representative motion of the MNEs during the catalysis. [file 6380794.f1.zip]

Archive with 8 entries (8 files):
- FigureS1.eps
- FigureS2.eps
- FigureS3.eps
- FigureS4.eps
- FigureS5.eps
- Supporting Movie S2.mp4
- Supporting Movie S1.mp4
- Ji_Supporting_Information_revised.pdf
